# Supplementary material for: Cirsilineol improves anesthesia/surgery-induced postoperative cognitive dysfunction through attenuating oxidative stress and modulating microglia M1/M2 polarization
Source: PeerJ. 2024 Nov 15;12:e18507. doi: 10.7717/peerj.18507 (PMC11572359; doi:10.7717/peerj.18507)
Supplement: Supplemental Information 3 [file peerj-12-18507-s003.zip]

Archive with 1 entries (1 files):
- WB for Original blot.pptx
